# Supplementary material for: Lactobacillus paracasei HY7015 and Lycopus lucidus Turcz. Extract Promotes Human Dermal Papilla Cell Cytoprotective Effect and Hair Regrowth Rate in C57BL/6 Mice
Source: Molecules. 2022 Nov 25;27(23):8235. doi: 10.3390/molecules27238235 (PMC9738319; doi:10.3390/molecules27238235)
Supplement: Supplementary file 1 [file molecules-27-08235-s001.zip]

Archive with 1 entries (1 files):
- molecules-2004803-supplementary.pdf
